# Supplementary material for: Liraglutide, a GLP-1 Receptor Agonist, Mitigates LPS-Induced Osteoclastogenesis and Bone Loss by Downregulating Macrophage TNF-α Expression
Source: Int J Mol Sci. 2026 Jun 22;27(12):5624. doi: 10.3390/ijms27125624 (PMC13299069; doi:10.3390/ijms27125624)
Supplement: Supplementary file 1 [file ijms-27-05624-s001.zip]

Archive with 2 entries (2 files):
- Supplementary Figure.pdf
- __MACOSX/._Supplementary Figure.pdf
